# Supplementary material for: Inhalable Polymeric Nanoparticles for Pulmonary Delivery of Antimicrobial Peptide SET-M33: Antibacterial Activity and Toxicity In Vitro and In Vivo
Source: Pharmaceutics. 2022 Dec 20;15(1):3. doi: 10.3390/pharmaceutics15010003 (PMC9863998; doi:10.3390/pharmaceutics15010003)
Supplement: Supplementary file 1 [file pharmaceutics-15-00003-s001.zip]

Archive with 1 entries (1 files):
- pharmaceutics-1993138-supplementary.pdf
